# Supplementary material for: A Pilot Study of the Effectiveness and Safety of Subcutaneous Infliximab in Chronic Inflammatory Pouch Conditions: The St. Mark’s Experience
Source: J Clin Med. 2026 Mar 8;15(5):2053. doi: 10.3390/jcm15052053 (PMC12985472; doi:10.3390/jcm15052053)
Supplement: Supplementary file 1 [file jcm-15-02053-s001.zip]

Archive with 1 entries (1 files):
- jcm-4152743-supplementary.xlsx
