# Supplementary material for: A Pilot Study of the Effectiveness and Safety of Subcutaneous Infliximab in Chronic Inflammatory Pouch Conditions: The St. Mark’s Experience
Source: J Clin Med. 2026 Mar 8;15(5):2053. doi: 10.3390/jcm15052053 (PMC12985472; doi:10.3390/jcm15052053)
Supplement: Supplementary file 1 [file jcm-15-02053-s001.zip › jcm-4152743-supplementary.xlsx]

## Sheet: גיליון1
Study ID number	DOB	Age of patient	Age at diagnosis of IBD	Ethnicity - 1=Caucasian 2=South Asian 3=Middle Eastern	Gender	Colectomy indication - refractory disease=1, dysplasia/carcinoma=2	Date of pouch closure and restoration of continuity	Ever smoked- y/n	PSC-y/n	Anti TNF prior to colectomy No=0 Yes=1	Indication for biologic - Isolated PPI=1, PPI+pouchitis=2, pouchitis without PPI=3	Cuffitis	Fistulae	Date of starting IV IFX	Date of switch from IV to SC	Last follow up date	Monotherapy=1 or Combo=2	IFX serum levels	IFX serum levels date	Anti-drug antibodies? No=0 Yes=1	Anti TNF stopped - Yes=1, No=0	Endoscopic outcome after SC IFX	Histologic outcome after SC IFX	Pouch Failure Yes=1/No-0	pouch failure date (need of an ileostomy)
1	1975-02-04	51	26	1	M	1	2004-09-09	n	n	0	2	n	n	2016-11-25	2022-07-29	2025-10-24	2	22.5	2025-08-14	No	0	Remission	Remission	0	N/A
2	1983-11-16	42	13	2	F	1	2002-01-01	n	n	0	2	n	n	2017-04-01	2023-12-18	2025-08-12	2	16.9	2024-12-23	No	0	Inflammation	Inflammation	0	N/A
3	1985-12-18	40	23	1	F	1	2011-02-01	y	n	0	2	y	y	2021-11-26	2024-01-29	2025-08-15	2	13.4	2025-06-03	No	0	Remission	Remission	0	N/A
4	1989-12-05	36	17	1	F	1	2009-01-01	n	n	0	3	n	y	2022-01-28	2022-02-15	2025-10-03	1	17	2023-08-08	No	0	Inflammation	Inflammation	0	N/A
5	1958-09-20	67	26	1	M	1	1993-01-01	n	n	0	2	y	n	2022-01-27	2022-08-26	2025-10-10	1	11.2	2023-06-29	No	0	N/A - declined endoscopy	N/A - declined endoscopy	0	N/A
6	1965-10-12	60	21	1	M	1	2001-01-01	n	n	0	3	n	n	2022-05-16	2022-10-21	2025-09-26	1	27.9	2025-07-28	yes, low level	0	Remission	Remission	0	N/A
7	1967-11-27	58	14	1	F	1	1998-01-01	y	n	0	2	n	n	2023-06-17	2024-04-13	2025-05-18	2	17.8	2024-12-16	No	0	Inflammation	Inflammation	0	N/A
